# Supplementary material for: A Comparative In Vitro Study on Heat Generation with Static Guided and Conventional Implant Bed Preparation Using Stainless Steel Twist Drills and a Standardized Bovine Model
Source: Materials (Basel). 2025 Mar 13;18(6):1277. doi: 10.3390/ma18061277 (PMC11944028; doi:10.3390/ma18061277)
Supplement: Supplementary file 1 [file materials-18-01277-s001.zip]

Archive with 1 entries (1 files):
- materials-3513294-supplementary.pdf
